# Supplementary material for: Distinct G protein-coupled receptor phosphorylation motifs modulate arrestin affinity and activation and global conformation
Source: Nat Commun. 2019 Mar 19;10:1261. doi: 10.1038/s41467-019-09204-y (PMC6424980; doi:10.1038/s41467-019-09204-y)
Supplement: Supplementary file 4 — Source Data [file 41467_2019_9204_MOESM4_ESM.xlsx]

## Sheet: Figure F2c to d and table 2
	3Pa			3Pb			3Pd
c(Arrestin-1)	M1	M2	M3	M1	M2	M3	M1	M2	M3
600	0.12531	0.11699	0.12599	0.12311	0.11605	0.12476	0.12352	0.1175	0.12481
300	0.10753	0.1032	0.10616	0.10507	0.1033	0.10363	0.1068	0.10328	0.10586
150	0.08941	0.08537	0.08395	0.08761	0.08328	0.08593	0.08949	0.08567	0.08771
75	0.07073	0.06671	0.07069	0.06841	0.06786	0.0669	0.07061	0.06745	0.07044
37.5	0.05507	0.05174	0.05487	0.0524	0.04938	0.05142	0.05482	0.05411	0.05509
18.75	0.04348	0.04374	0.04376	0.04126	0.03731	0.04106	0.04308	0.04327	0.04295
9.375	0.03626	0.03498	0.03699	0.0345	0.03353	0.03426	0.03598	0.03389	0.03629
4.6875	0.03556	0.03091	0.03208	0.03025	0.03001	0.02989	0.0324	0.03186	0.03174
2.34375	0.03102	0.02852	0.03008	0.02822	0.02595	0.02759	0.03011	0.02781	0.02948
1.17188	0.02966	0.0268	0.02914	0.0266	0.02515	0.02686	0.02872	0.02677	0.02813
0.58594	0.0287	0.02691	0.02859	0.02626	0.025	0.02568	0.02818	---	0.02753
	3Pc			4P			5P
c(Arrestin-1)	M1	M2	M3	M1	M2	M3	M1	M2	M3
600	0.09221	0.09165	---	0.13926	0.13536	0.14253	0.09491	0.08611	0.09333
300	0.0784	0.07764	0.07826	0.1304	0.12623	0.13075	0.077	0.07418	0.07382
150	0.06477	0.06382	0.06044	0.10348	0.11257	0.11463	0.05995	0.05721	0.05933
75	0.0531	0.05172	0.04968	0.09265	0.09187	0.09565	0.04757	0.04529	0.04664
37.5	0.04325	0.04284	0.03951	0.07488	0.07144	0.07554	0.03925	0.03702	0.03913
18.75	0.03688	0.03655	0.03662	0.05752	0.05422	0.06055	0.0356	0.03484	0.03449
9.375	0.03826	0.03315	0.02935	0.04818	0.04283	0.04575	0.03147	0.03022	0.03163
4.6875	0.03254	0.03025	0.0306	0.03961	0.0372	0.03887	0.03013	0.02862	0.03155
2.34375	0.02932	0.02894	0.02689	0.03255	0.03043	0.03215	0.0292	0.02781	0.02906
1.17188	0.02814	0.028	0.02708	0.02989	0.02807	0.02979	0.02989	0.02718	0.02859
0.58594	0.02796	0.02784	0.02622	0.02874	0.02704	0.02812	0.0305	0.02701	0.02879
	6P			7P			V2Rpp
c(Arrestin-1)	M1	M2	M3	M1	M2	M3	M1	M2	M3
600	0.1108	0.11184	0.11918	0.11983	0.11612	0.11071	0.0934	0.08035	0.08794
300	0.112	0.10731	0.1081	0.11569	0.10958	0.10813	0.0925	0.08445	0.08951
150	0.09701	0.09064	0.0959	0.09659	0.09846	0.09585	0.08705	0.08079	0.0848
75	0.082	0.0729	0.08076	0.07777	0.08407	0.0819	0.07864	0.07342	0.07679
37.5	0.06767	0.05941	0.06705	0.0612	0.0696	0.06894	0.07363	0.06618	0.06997
18.75	0.05657	0.05544	0.05642	0.04829	0.05739	0.05652	0.06569	0.06036	0.06512
9.375	0.04885	0.04549	0.04886	0.04188	0.04843	0.0484	0.06228	0.05838	0.06031
4.6875	0.04272	0.0463	0.04318	0.03875	0.04835	0.04196	0.06015	0.05635	0.06253
2.34375	0.04189	0.03538	0.04044	0.03716	0.04056	0.03917	0.05817	0.05319	0.05546
1.17188	0.03933	0.0356	0.0389	0.03599	0.03886	0.0371	0.0564	0.05207	0.05302
0.58594	0.03888	0.03466	0.03881	0.03654	0.03757	0.03682	0.05549	0.05111	0.05433
	3Pa			3Pb	3Pd		3Pb		3Pd
c(Arrestin-2)	M1	M2	M3	M1	M1	c(Arrestin-2)	M2	M3	M2	M3
561.976	0.15887	0.16114	0.19422	0.20635	0.17977	400	0.167	0.17257	0.15028	0.15801
280.988	0.13004	0.1373	0.17726	0.18458	0.15359	200	0.13402	0.15365	0.12648	0.13561
140.494	0.10613	0.11072	0.1526	0.15711	0.12118	100	0.10049	0.12348	0.09447	0.10593
70.247	0.07484	0.07802	0.123	0.12655	0.088	50	0.07102	0.09196	0.06796	0.07665
35.1235	0.05188	0.05502	0.09771	0.09893	0.06318	25	0.04991	0.06627	0.04868	0.05506
17.5617	0.03742	0.04243	0.07479	0.08049	0.04512	12.5	0.03701	0.04987	0.03694	0.04152
8.78087	0.02933	0.0311	0.06033	0.06455	0.03535	6.25	0.03003	0.03869	0.03092	0.03405
4.39043	0.02381	0.02607	0.0486	0.05448	0.02825	3.125	0.02556	0.03318	0.02659	0.03005
2.19522	0.00167	0.0234	0.04272	0.04998	0.0255	1.5625	0.0233	0.02991	0.02501	0.02749
1.09761	0.00167	0.02231	0.04003	0.04762	0.02343	0.78125	0.02245	0.0277	0.02364	0.02681
0.5488	0.00167	0.0215	0.03888	0.04742	0.01643	0.39063	0.02189	0.02824	0.02368	0.02539
	3Pc		4P		3Pc	4P		5P
c(Arrestin-2)	M1	M2	M1	c(Arrestin-2)	M3	M2	M3	M1	M2	M3
400	0.15152	0.15183	0.20933	561.976	0.14198	0.22174	0.21553	0.23318	0.23451	0.23178
200	0.12824	0.13467	0.192	280.988	0.13592	0.19918	0.19953	0.22642	0.22629	0.22674
100	0.1015	0.10791	0.16401	140.494	0.11019	0.17424	0.17604	0.21803	0.21746	0.21859
50	0.07775	0.08212	0.13138	70.247	0.0785	0.14566	0.14385	0.20044	0.19853	0.20234
25	0.05729	0.06116	0.09607	35.1235	0.06	0.10322	0.10941	0.1679	0.1642	0.1716
12.5	0.04421	0.04633	0.06799	17.5617	0.0437	0.07543	0.0774	0.12024	0.11525	0.12522
6.25	0.03555	0.03674	0.04917	8.78087	0.0341	0.05005	0.05482	0.07541	0.07258	0.07823
3.125	0.03105	0.03184	0.03831	4.39043	0.02898	0.04021	0.04192	0.04583	0.04311	0.0485
1.5625	0.02862	0.03042	0.03259	2.19522	0.02611	0.03055	0.0327	0.03255	0.03081	0.03429
0.78125	0.02726	0.02724	0.03072	1.09761	0.02454	0.02732	0.02808	0.02638	0.02565	0.02711
0.39063	0.02671	0.02627	0.02652	0.5488	0.024	0.02496	0.02297	0.02373	0.02299	0.02447
	6P	7P			V2Rpp				6P
c(Arrestin-2)	M1	M1	M2	M3	M1	M2	M3	c(Arrestin-2)	M2	M3
400	0.15152	0.22194	0.21669	0.21933	0.136	0.13812	0.10281	561.976	0.22688	0.2227
200	0.12824	0.21432	0.21102	0.21262	0.12742	0.12786	0.09736	280.988	0.21364	0.21436
100	0.1015	0.20672	0.20364	0.20518	0.11792	0.11707	0.09015	140.494	0.2025	0.20472
50	0.07775	0.19474	0.19173	0.19324	0.10687	0.10594	0.08157	70.247	0.18858	0.18905
25	0.05729	0.1748	0.17075	0.1728	0.09543	0.09391	0.07375	35.1235	0.16016	0.16476
12.5	0.04421	0.14251	0.13634	0.13951	0.08294	0.08009	0.06257	17.5617	0.12625	0.13167
6.25	0.03555	0.0988	0.09874	0.09877	0.07011	0.06791	0.05454	8.78087	0.0923	0.09832
3.125	0.03105	0.07294	0.06826	0.07061	0.05777	0.05958	0.0497	4.39043	0.05614	0.07078
1.5625	0.02862	0.05303	0.06559	0.05936	0.05113	0.05196	0.04653	2.19522	0.04675	0.05298
0.78125	0.02726	0.04217	0.03973	0.04075	0.04595	0.0463	0.04606	1.09761	0.03664	0.04092
0.39063	0.02671	0.0363	0.03448	0.03528	0.04141	0.04177	0.04543	0.5488	0.03259	0.03456
	3Pa			3Pb			3Pd
c(Arrestin-3)	M1	M2	M3	M1	M2	M3	M1	M2	M3
400	0.0859023	0.0832069	0.0688395	0.09182	0.11329	0.06793	0.08859	0.08607	0.08326
200	0.0689731	0.068929	0.0636201	0.07058	0.08362	0.05192	0.06853	0.06114	0.06459
100	0.0575807	0.0559838	0.0571203	0.05171	0.06545	0.04174	0.0527	0.04546	0.05067
50	0.0473179	0.0487984	0.0560633	0.04061	0.06798	---	0.03997	0.03518	0.03814
25	0.043511	0.0440719	0.0534616	0.03459	0.05048	0.02811	0.0351	0.02968	0.03119
12.5	0.0390384	0.0403488	0.0520309	0.03069	0.04789	0.02444	0.03041	0.02585	0.02719
6.25	0.0376755	0.0364092	0.0537976	0.03123	0.04555	0.0224	0.02853	0.0245	0.02492
3.125	0.0367151	0.0357282	0.0541862	0.02719	0.04671	0.02154	0.02599	0.02316	0.02387
1.5625	0.0364945	0.0347066	0.0502375	0.02679	0.04502	0.02114	0.02565	0.02223	0.02376
0.78125	0.0360248	0.0286985	0.0521877	0.02778	0.05205	---	0.02509	0.02017	0.02393
0.39063	0.0365252	0.0337921	0.0520743	0.02888	0.04247	---	0.0251	0.02236	0.02331
	3Pc			4P			5P
c(Arrestin-3)	M1	M2	M3	M1	M2	M3	M1	M2	M3
400	0.07046	0.06847	0.06481	0.1148	0.11466	0.11268	0.08148	0.07357	0.07479
200	0.05105	0.04976	0.05154	0.09145	0.0884	0.09201	0.06409	0.05438	0.0601
100	0.0408	0.03792	0.04424	0.07375	0.06691	0.07108	0.04811	0.04105	---
50	0.03429	0.0318	0.03524	0.05256	0.04995	0.05359	0.03741	0.03205	0.03795
25	0.03412	0.02773	0.0303	0.04126	0.03845	0.04405	0.03204	0.02675	0.03234
12.5	0.02976	0.02459	0.02826	0.0347	0.031	0.03616	0.03019	0.02389	0.02946
6.25	0.02697	0.02915	0.02854	0.03141	0.02815	0.02982	0.02872	0.02236	0.0273
3.125	0.02668	0.02271	0.02632	0.02912	0.02387	0.02648	0.02691	0.02109	0.02623
1.5625	0.02554	0.02249	0.02608	0.02626	0.02606	0.02564	0.02653	0.02085	0.02606
0.78125	0.02732	0.02171	0.02585	0.0258	0.03158	0.02542	0.02545	0.02031	0.02573
0.39063	0.02564	0.02207	0.02605	0.02791	0.02449	0.02535	0.02597	---	0.01824
	6P			7P			V2Rpp					3Pf
c(Arrestin-3)	M1	M2	M3	M1	M2	M3	M1	M2	M3		c(Arrestin-3)	M1	M2	M3
400	0.10093	0.09441	0.0978	0.10973	0.10342	0.11687	0.08929	0.08589	0.08483		400	0.07135	0.07652	0.0688395
200	0.08002	0.07766	0.07864	0.09544	0.09156	0.0947	0.08173	0.0766	0.07915		200	0.05363	0.06219	0.0636201
100	0.06223	0.06124	0.06174	0.07808	0.07237	0.07707	0.0726	0.0688	0.06953		100	0.04609	0.0554	0.0571203
50	0.04802	0.04731	0.0477	0.0609	0.05468	0.05545	0.06367	0.05803	0.05977		50	0.03992	0.04734	0.0560633
25	0.03877	0.03796	0.03834	0.04949	0.04189	0.04574	0.05427	0.04932	0.05062		25	0.03466	0.046	0.0534616
12.5	0.03274	0.03279	0.03293	0.0415	0.03589	0.03928	0.04822	0.04357	0.04499		12.5	0.03277	0.04434	0.0520309
6.25	0.03023	0.02969	0.02992	0.03779	0.03099	0.03486	0.04464	0.03967	0.04156		6.25	0.03203	--	0.0537976
3.125	0.02833	0.02808	0.02814	0.03394	0.0304	0.03261	0.0341	0.03753	0.03819		3.125	0.03037	0.04251	0.0541862
1.5625	0.02736	0.02758	0.02747	0.03297	---	0.03186	0.0331	0.03761	0.03746		1.5625	0.03072	0.04198	0.0502375
0.78125	0.02659	0.02658	0.026572	0.03245	0.0282	0.03054	0.04009	0.03686	0.03636		0.78125	0.03027	0.0419	0.0521877
0.39063	---	0.02839	---	0.03324	0.0286	0.03086	0.03968	0.03595	0.03581		0.39063	0.02966	0.04211	0.0520743

## Sheet: Figure 4c-d
I72B mutant																																			F179NBD mutant
WL (nm)	Rho dk	Rho hν	0P dk	0P hν	7P	7P hν	6P dk	6P hν	5P dk	5P hν	4P dk	4P hν	3Pa dk	3Pa hν	3Pb dk	3Pb hν	WL (nm)	3Pc dk	3Pc hν	3Pd dk	3Pd hν	3Pe dk	3Pe hν	3Pf dk	3Pf hν	3Pg dk	3Pg hν	3Ph dk	3Ph hν	3Pi dk	3Pi hν	3Pj hν	3Pj hν		WL (nm)	Rho dk	Rho hν	0P dk	0P hν	7P	7P hν	6P dk	6P hν	5P dk	5P hν	4P dk	4P hν	3Pa dk	3Pa hν
424	63	36	55	43	-6	151	18	177	29	69	41	188	21	93	23	157	424	24	131	48	117	15	24	93	87	39	66	43	55	36	69	15	27		524	877	1715	915	1459	945	3239	936	3166	950	2475	906	3011	953	2431
426	67	86	33	70	38	259	38	292	38	186	34	222	63	177	46	225	426	49	175	58	169	55	87	106	99	69	168	71	93	50	95	35	92		526	978	1772	1050	1568	991	3391	961	3202	1015	2576	1050	3194	970	2653
428	105	114	95	84	58	377	67	400	51	219	76	383	108	240	70	262	428	81	291	75	296	83	95	136	182	121	198	74	89	62	159	50	131		528	1027	1837	1066	1630	1069	3403	1012	3357	1034	2642	1121	3211	1064	2646
430	128	193	51	147	26	521	32	551	57	344	47	502	70	386	57	428	430	66	458	65	432	73	181	138	244	98	313	102	198	71	234	66	170		530	1034	1898	1079	1696	1100	3566	1042	3509	1123	2695	1117	3370	1140	2697
432	133	252	111	207	56	698	61	700	77	511	84	704	90	569	98	566	432	71	567	116	568	127	236	189	340	128	417	100	262	97	332	108	245		532	1111	1891	1198	1690	1088	3523	1033	3431	1240	2707	1125	3268	1141	2788
434	193	308	159	266	126	890	138	987	130	643	131	861	138	681	166	755	434	165	778	158	722	155	264	220	430	144	473	167	288	162	420	185	313		534	1146	1975	1250	1848	1214	3449	1216	3356	1252	2831	1155	3357	1169	2719
436	213	384	218	331	140	1186	167	1184	167	795	160	1202	213	878	168	950	436	163	1030	196	979	211	408	268	564	233	640	239	439	195	528	198	366		536	1277	2036	1286	1810	1221	3340	1179	3429	1252	2752	1256	3376	1236	2827
438	285	500	203	428	158	1412	205	1485	235	890	204	1379	219	1019	262	1150	438	214	1182	256	1210	240	489	343	633	263	702	248	524	271	676	255	482		538	1244	1878	1292	1903	1248	3551	1288	3441	1274	2733	1249	3363	1277	2721
440	336	631	279	535	194	1678	218	1684	260	1182	282	1568	274	1267	297	1335	440	274	1349	337	1302	338	609	361	846	324	888	294	604	319	801	285	569		540	1265	2056	1304	1844	1284	3404	1234	3453	1322	2819	1287	3300	1290	2835
442	431	747	349	564	255	1838	320	1966	303	1315	313	1821	345	1356	333	1552	442	377	1513	364	1477	407	700	432	897	423	1064	390	715	389	977	427	684		542	1358	1955	1234	1856	1286	3392	1407	3421	1298	2829	1325	3392	1309	2747
444	500	857	497	690	316	2065	373	2101	409	1461	418	2017	437	1566	404	1686	444	477	1631	481	1687	507	826	531	982	505	1214	521	844	520	1119	494	784		544	1284	2033	1313	1925	1349	3274	1349	3322	1282	2760	1290	3177	1351	2744
446	585	899	521	797	362	2289	471	2434	499	1583	475	2245	504	1704	551	1853	446	547	1909	562	1891	591	939	664	1119	641	1320	568	927	582	1214	591	877		546	1320	1938	1319	1885	1325	3436	1327	3378	1266	2634	1328	3109	1307	2682
448	649	1048	681	943	517	2397	580	2400	516	1820	621	2328	625	1914	665	1965	448	659	2145	685	2008	755	1101	760	1296	711	1518	711	1118	701	1313	694	965		548	1373	1955	1308	1905	1288	3352	1306	3192	1273	2683	1272	3127	1303	2684
450	770	1155	789	1023	551	2564	632	2567	704	1875	684	2427	776	1962	772	2073	450	749	2143	752	2070	826	1190	857	1436	810	1536	922	1190	852	1444	808	1108		550	1241	1912	1365	1698	1256	3211	1350	3111	1291	2610	1340	3034	1342	2525
452	859	1256	791	1060	696	2635	718	2650	782	1998	775	2587	858	2098	843	2209	452	863	2211	878	2236	941	1321	932	1423	926	1689	924	1274	893	1571	935	1188		552	1296	1926	1312	1784	1253	3010	1288	2966	1408	2597	1329	2881	1214	2539
454	1039	1352	965	1233	749	2658	778	2626	940	1988	794	2659	968	2169	983	2157	454	946	2326	1041	2306	1051	1440	1027	1599	1028	1732	1082	1383	994	1659	1018	1312		554	1308	1932	1289	1700	1319	2940	1312	2910	1252	2559	1235	2795	1302	2456
456	1126	1378	1050	1257	809	2675	871	2728	992	2080	992	2597	1032	2176	1057	2257	456	1088	2342	1111	2171	1205	1503	1184	1691	1163	1752	1117	1422	1112	1696	1139	1369		556	1173	1931	1266	1693	1257	2982	1314	2931	1350	2449	1267	2759	1307	2385
458	1265	1587	1193	1325	875	2634	996	2745	1076	2001	1120	2624	1230	2370	1190	2227	458	1199	2335	1167	2384	1307	1591	1268	1782	1364	1884	1314	1600	1170	1865	1254	1532		558	1273	1812	1321	1667	1284	2710	1269	2781	1258	2368	1234	2677	1255	2255
460	1357	1585	1257	1469	1023	2659	1082	2748	1222	2092	1217	2683	1317	2260	1282	2237	460	1242	2293	1287	2402	1353	1745	1390	1713	1375	1914	1460	1601	1303	1921	1392	1482		560	1286	1806	1208	1541	1287	2627	1286	2638	1229	2287	1217	2614	1247	2166
462	1487	1701	1319	1512	1072	2629	1225	2773	1347	2185	1353	2759	1399	2296	1327	2417	462	1369	2277	1419	2520	1521	1822	1448	1921	1499	2080	1488	1697	1453	2000	1424	1664		562	1183	1710	1219	1523	1329	2703	1213	2531	1153	2104	1224	2452	1218	2273
464	1639	1822	1465	1580	1085	2669	1210	2593	1372	2216	1314	2826	1459	2270	1471	2314	464	1409	2530	1440	2497	1531	1856	1517	1896	1600	2072	1615	1811	1529	2004	1570	1703		564	1193	1618	1171	1532	1204	2526	1117	2479	1200	2170	1163	2390	1219	2070
466	1569	1862	1515	1675	1154	2600	1227	2738	1529	2171	1394	2735	1533	2308	1635	2349	466	1564	2360	1502	2411	1723	1985	1657	1835	1675	2177	1743	1825	1675	2111	1677	1759		566	1120	1689	1086	1467	1206	2359	1151	2438	1206	2002	1186	2168	1189	2126
468	1719	1840	1639	1636	1214	2547	1307	2617	1630	2175	1507	2718	1677	2362	1581	2247	468	1544	2378	1639	2314	1691	1996	1717	1944	1790	2109	1729	1942	1732	2105	1682	1810		568	1171	1562	1118	1362	1047	2348	1161	2171	1137	1900	1141	2217	1161	1961
470	1711	1918	1751	1738	1244	2588	1363	2620	1465	2154	1477	2517	1609	2374	1702	2257	470	1617	2280	1662	2457	1744	2005	1741	2023	1924	2167	1824	1963	1687	2089	1794	1774		570	1035	1562	1063	1283	1072	2209	1081	2155	1087	1900	1115	2074	1116	1920
472	1781	2000	1672	1766	1330	2454	1416	2580	1659	2129	1604	2518	1677	2299	1654	2327	472	1655	2333	1724	2361	1979	2007	1791	2090	1855	2083	1814	1974	1855	2129	1913	1857		572	1063	1398	1056	1281	1069	2032	1059	1981	1062	1736	1096	1917	996	1860
474	1827	1945	1651	1838	1320	2618	1457	2549	1705	2114	1634	2467	1777	2248	1812	2317	474	1603	2328	1824	2406	1965	2071	1866	1993	1951	2224	1972	2077	1833	2076	1801	1889		574	993	1368	986	1273	1031	2077	1061	1848	921	1713	1033	1884	973	1735
476	1870	2023	1743	1760	1322	2428	1452	2478	1656	2111	1668	2494	1804	2292	1839	2348	476	1758	2365	1847	2356	1890	2123	1910	1981	1867	2130	1861	2033	1904	2134	1830	1941		576	1008	1335	952	1173	1030	1871	977	1845	991	1615	961	1731	952	1707
478	1888	2013	1715	1793	1330	2473	1541	2521	1783	2144	1624	2496	1785	2270	1748	2165	478	1825	2384	1758	2381	1986	2162	1852	2029	1944	2132	2019	1913	1719	2029	1884	1916		578	987	1258	885	1211	931	1696	958	1741	919	1571	931	1634	928	1507
480	1804	1947	1729	1903	1287	2378	1550	2492	1711	2130	1629	2373	1797	2129	1808	2219	480	1738	2251	1794	2303	1957	2025	1898	2065	1915	2204	1910	2036	1939	2111	1837	1966		580	923	1191	935	1064	927	1753	927	1676	905	1433	920	1634	888	1471
482	1845	2005	1743	1852	1232	2331	1459	2364	1665	2050	1614	2336	1750	2170	1852	2147	482	1743	2259	1799	2205	1803	2019	1850	1998	1935	2117	1888	2036	1842	2004	1776	1982		582	906	1205	829	1107	833	1702	893	1472	941	1393	863	1508	920	1423
484	1793	2035	1705	1785	1345	2362	1399	2223	1652	2020	1577	2300	1743	2125	1739	2056	484	1631	2125	1733	2248	1877	2015	1843	1983	1867	2100	1781	2062	1685	2057	1755	1940		584	865	1164	857	959	824	1470	812	1514	912	1516	840	1416	877	1344
486	1788	1844	1713	1823	1367	2282	1413	2224	1665	2029	1524	2121	1689	2133	1775	2166	486	1708	2143	1687	2148	1759	2079	1838	1998	1962	2019	1855	1942	1760	1990	1777	1906		586	810	1076	788	1010	805	1426	785	1390	831	1284	783	1345	767	1315
488	1746	1927	1711	1709	1200	2220	1374	2232	1639	1916	1591	2261	1690	2065	1671	2099	488	1603	2117	1699	2116	1799	1977	1734	1877	1907	1950	1821	1949	1718	1932	1777	1916		588	802	982	772	954	809	1381	800	1314	779	1240	767	1396	818	1258
490	1665	1786	1613	1643	1239	2030	1315	2112	1610	1871	1524	2156	1615	1929	1737	1938	490	1631	1999	1608	2005	1743	2083	1708	1904	1806	1855	1764	1956	1797	1941	1700	1811		590	760	929	733	957	736	1312	712	1244	749	1184	717	1279	726	1158
492	1707	1815	1696	1655	1234	1953	1323	2030	1496	1870	1467	1975	1648	1876	1606	1831	492	1646	1867	1531	1930	1715	2005	1712	1832	1845	1795	1795	1763	1796	1809	1599	1727		592	731	946	723	843	747	1137	679	1177	684	1041	710	1204	694	1047
494	1571	1824	1627	1661	1221	1849	1205	1958	1540	1790	1419	1823	1606	1852	1549	1841	494	1547	1842	1662	1967	1722	1906	1646	1836	1809	1826	1700	1876	1567	1724	1702	1668		594	707	935	666	831	655	1199	644	1128	650	1066	677	1135	704	1031
496	1595	1681	1564	1638	1239	1686	1228	1773	1557	1669	1491	1918	1546	1746	1575	1708	496	1572	1725	1582	1651	1684	1765	1580	1676	1699	1749	1703	1628	1671	1704	1664	1691		596	649	851	625	755	668	1037	644	1028	647	976	648	999	675	1066
498	1496	1497	1439	1535	1078	1616	1253	1816	1463	1542	1371	1670	1442	1644	1490	1569	498	1455	1577	1526	1753	1719	1691	1563	1634	1650	1707	1701	1649	1639	1585	1607	1519		598	561	790	598	736	630	1055	593	976	633	941	599	975	668	904
500	1468	1638	1416	1546	1080	1719	1128	1740	1367	1635	1266	1703	1465	1599	1442	1649	500	1433	1632	1415	1686	1576	1783	1491	1664	1534	1721	1580	1712	1474	1633	1626	1592		600	610	763	587	663	564	976	546	914	587	865	610	961	603	866
502	1401	1453	1387	1395	1030	1593	1075	1628	1307	1485	1290	1643	1441	1622	1478	1549	502	1294	1575	1401	1681	1524	1625	1545	1556	1544	1553	1547	1632	1377	1647	1458	1506		602	538	690	565	661	548	881	542	828	571	819	572	811	637	796
504	1381	1438	1282	1348	923	1440	1042	1479	1238	1289	1213	1491	1379	1395	1295	1426	504	1274	1534	1378	1398	1442	1493	1301	1451	1354	1426	1404	1459	1412	1574	1369	1454		604	586	654	551	629	541	881	520	843	543	744	498	800	531	825
506	1339	1358	1289	1285	947	1396	1025	1381	1176	1360	1114	1377	1340	1312	1345	1383	506	1253	1407	1346	1519	1382	1514	1351	1436	1480	1434	1426	1435	1366	1452	1362	1451		606	521	642	490	588	471	758	474	752	506	727	538	746	507	698
508	1375	1328	1331	1267	947	1297	1027	1250	1141	1299	1184	1300	1274	1304	1305	1261	508	1205	1351	1333	1390	1371	1394	1370	1264	1384	1426	1347	1323	1338	1327	1352	1371		608	456	608	439	535	486	760	473	734	521	666	479	677	485	696
510	1193	1328	1227	1150	861	1284	934	1253	1122	1245	1081	1259	1156	1237	1123	1292	510	1101	1215	1214	1287	1273	1335	1228	1281	1222	1430	1363	1380	1304	1322	1276	1247		610	468	589	450	557	442	708	423	680	469	675	461	663	461	594
512	1114	1186	1154	1123	893	1136	935	1126	1102	1078	992	1261	1193	1187	1136	1181	512	1159	1173	1160	1193	1192	1317	1262	1216	1302	1251	1338	1295	1240	1223	1245	1256		612	429	515	408	448	391	677	429	677	483	590	415	641	407	573
514	1184	1187	1147	1103	819	1146	936	1119	1115	1103	1033	1247	1140	1039	1149	1026	514	1086	1117	1122	1154	1279	1218	1270	1194	1241	1199	1153	1276	1210	1135	1163	1167		614	420	501	432	459	399	620	413	587	385	558	382	556	401	626
516	1120	1078	976	1099	727	961	857	1077	984	1020	909	1095	1078	1029	1010	1084	516	1043	1061	1126	1139	1079	1239	1171	1091	1134	1215	1172	1141	1156	1119	1116	1160		616	392	452	385	436	355	540	346	500	382	531	400	508	403	559
518	1099	973	934	990	701	1031	746	940	844	968	856	1069	1015	957	975	1014	518	919	1030	1011	1082	1132	1144	1029	1087	1072	1067	1100	1182	1060	1025	1040	1114		618	336	445	360	384	368	537	368	519	337	436	333	509	351	439
520	1075	1012	894	975	696	833	749	904	890	928	836	1018	927	857	952	858	520	948	894	926	944	998	1059	954	1022	1034	1031	1052	1026	957	1034	1120	1056		620	351	424	328	474	326	458	352	431	335	478	324	489	330	482
522	913	956	900	870	684	876	688	869	836	918	763	995	939	888	862	912	522	955	930	906	907	946	1112	945	977	1097	1003	1078	1077	1020	991	991	1012		622	330	375	326	377	304	428	274	449	323	451	315	452	331	397
524	860	969	847	821	574	696	727	740	761	740	785	836	831	806	801	755	524	823	822	826	837	963	900	947	937	895	969	983	871	949	863	957	874		624	294	395	267	349	298	419	266	466	314	374	277	412	284	430
526	908	799	752	869	542	735	611	719	743	714	691	857	740	826	805	773	526	720	789	793	860	808	970	876	826	881	838	917	799	873	842	878	832		626	284	372	286	341	252	431	239	390	350	370	273	361	250	391
528	838	789	769	856	519	786	576	848	711	812	632	750	781	812	703	785	528	727	803	776	804	897	977	737	847	874	864	852	886	840	898	817	822		628	276	304	263	323	263	394	233	376	257	359	264	381	282	369
530	762	746	650	775	573	740	589	680	623	660	594	796	744	763	748	720	530	668	660	697	787	838	932	772	666	861	820	892	916	799	815	778	868		630	217	314	235	281	238	358	233	360	232	385	222	366	260	362
532	758	750	710	752	518	613	602	649	616	667	669	681	671	638	657	634	532	804	684	776	666	884	789	823	727	748	725	795	788	784	761	819	761		632	248	275	223	248	246	316	213	286	227	283	232	291	252	320
534	656	628	727	674	479	519	547	621	619	651	659	655	635	608	730	591	534	604	630	675	588	728	741	750	648	820	692	719	678	826	626	731	729		634	237	258	208	271	185	277	214	292	230	292	236	270	197	282
536	554	675	706	659	487	585	562	484	637	602	594	591	645	474	648	572	536	699	605	571	598	736	740	677	693	767	711	760	707	675	733	701	613		636	223	218	177	221	202	300	172	289	194	278	191	283	207	289
538	597	502	571	541	395	487	438	454	539	487	548	455	637	470	584	531	538	576	461	606	545	782	708	639	615	704	593	732	598	703	567	722	550		638	192	204	193	196	184	255	179	272	226	266	161	259	215	220
540	525	476	544	476	391	419	413	462	408	473	400	490	471	415	421	434	540	515	479	508	456	611	531	484	534	594	543	572	602	659	559	552	538		640	161	215	194	190	190	230	158	245	202	250	160	227	168	255
542	496	494	436	491	317	423	469	412	422	550	417	466	490	494	450	435	542	466	509	501	525	569	611	556	464	522	497	562	628	593	493	502	579		642	157	202	152	203	156	251	141	237	182	225	144	246	188	208
544	485	479	470	438	279	289	365	384	395	424	402	479	495	454	461	416	544	496	362	435	401	498	639	399	434	618	517	455	499	550	501	615	477		644	152	208	170	178	139	242	130	205	153	191	156	215	165	206
546	419	451	541	501	361	362	387	383	400	395	507	380	447	520	480	436	546	415	456	513	455	604	628	531	481	499	553	569	494	488	526	526	499		646	155	176	159	170	115	182	134	171	153	191	147	195	147	182
548	532	310	445	383	335	312	276	378	348	309	376	418	402	339	493	372	548	407	379	511	316	581	500	470	402	530	396	534	507	570	463	522	461		648	127	174	145	167	134	203	133	169	141	181	98	198	146	161
550	426	406	374	382	247	384	268	340	355	390	307	323	425	382	352	309	550	410	324	410	394	495	489	450	399	507	453	453	526	427	444	457	451		650	128	165	119	128	124	187	109	185	136	160	136	162	125	172
552	423	395	326	382	303	267	271	334	353	360	290	366	274	368	344	290	552	396	327	320	419	521	512	380	464	411	505	449	477	473	430	432	410		652	128	145	111	156	118	144	114	144	111	165	111	173	120	180
554	339	280	332	247	246	273	368	227	266	264	311	253	352	265	297	250	554	334	260	330	330	423	394	351	291	452	304	393	369	448	288	424	299		654	129	150	114	152	84	149	107	144	125	141	96	139	98	134
556	291	288	334	319	165	328	251	255	370	265	283	254	323	364	318	282	556	239	299	294	280	415	446	330	395	430	374	379	382	413	405	381	409		656	114	120	108	124	105	123	100	122	122	141	96	122	101	147
558	343	265	335	258	172	227	243	242	220	242	239	233	195	248	272	238	558	263	305	298	234	352	425	352	311	411	327	392	404	433	380	437	302		658	121	98	119	110	98	126	82	121	98	127	98	116	125	120
560	284	202	268	360	213	290	212	246	228	187	254	270	275	308	220	293	560	231	305	293	325	333	424	289	368	388	379	345	385	351	299	368	329		660	82	126	115	124	72	124	90	121	95	116	96	126	98	86
562	253	206	303	320	165	162	190	156	235	226	305	178	268	249	259	261	562	264	253	285	196	390	246	316	337	492	318	378	278	343	303	391	319
564	140	250	216	312	108	185	161	200	122	229	170	149	202	192	148	195	564	189	276	208	175	182	252	268	247	315	296	276	204	321	275	276	244
566	173	165	219	175	81	194	203	150	98	178	117	199	123	250	185	212	566	153	154	222	203	330	303	200	228	194	326	256	292	260	276	214	204
568	247	288	317	232	193	207	162	192	239	227	254	242	275	214	275	198	568	305	247	332	198	420	331	346	232	318	300	451	233	293	325	330	217
570	219	108	219	177	148	139	249	163	264	77	231	110	268	167	269	130	570	245	168	248	119	325	240	279	109	332	204	353	217	306	210	258	172
572	116	176	162	210	86	103	130	159	164	125	109	208	144	192	200	141	572	145	204	135	204	200	263	177	247	237	257	221	282	192	238	149	282
574	199	132	175	178	93	135	91	175	39	172	118	114	174	231	147	159	574	129	216	224	173	221	248	158	280	249	226	314	284	231	304	250	206
576	173	149	138	162	127	124	87	113	166	117	125	127	179	147	174	155	576	118	99	145	135	255	181	142	146	290	191	331	174	221	248	201	160
578	119	195	139	219	90	119	82	90	56	74	124	108	104	154	147	115	578	117	185	255	156	224	259	151	173	267	183	148	255	185	279	198	164
580	139	65	141	49	94	89	122	39	66	20	176	87	126	91	163	79	580	181	96	212	116	221	196	198	130	173	208	185	185	219	160	150	114
582	142	105	160	183	33	93	90	145	123	116	146	195	120	150	149	139	582	55	145	181	239	172	244	104	196	128	206	177	206	167	200	141	228
584	100	115	138	125	87	124	150	111	98	10	149	71	98	41	121	48	584	100	155	183	191	240	138	142	155	182	173	264	99	167	217	174	168
586	96	57	80	147	55	138	59	54	66	31	47	147	83	117	100	86	586	105	135	111	109	207	205	185	159	183	165	174	148	145	115	141	182
588	109	5	150	19	87	59	81	32	71	11	34	84	117	54	64	128	588	137	67	91	50	175	178	131	128	219	143	200	178	178	71	122	185
590	49	62	42	59	17	126	23	25	-23	87	6	126	25	47	77	52	590	56	125	19	64	140	154	87	119	113	145	104	159	149	168	22	87
592	71	18	56	103	17	48	45	71	6	69	37	107	15	65	118	15	592	43	69	107	104	122	139	153	95	181	142	134	114	77	111	121	168
594	26	93	90	122	50	68	54	62	84	131	91	97	115	71	130	80	594	113	118	119	114	148	150	131	144	149	128	126	181	147	166	146	155
596	82	19	126	70	46	66	62	13	64	-16	85	28	53	36	72	48	596	50	52	28	54	163	49	103	129	85	104	158	88	139	102	159	53
598	27	116	71	156	23	112	16	83	20	101	85	134	76	97	83	26	598	31	124	93	139	164	245	105	142	101	129	110	163	93	167	105	153
600	88	85	137	80	47	33	54	35	111	2	96	83	113	55	110	45	600	122	104	177	53	149	162	146	41	195	56	101	145	206	98	184	105
[truncated: 19 more columns]
